# Supplementary material for: Diagnosis-Specific Work Disability before and after Lumbar Spine Decompression Surgery—A Register Study from Sweden
Source: Int J Environ Res Public Health. 2021 Aug 25;18(17):8937. doi: 10.3390/ijerph18178937 (PMC8430561; doi:10.3390/ijerph18178937)
Supplement: Supplementary file 1 [file ijerph-18-08937-s001.zip]

Archive with 1 entries (1 files):
- ijerph-1266398-supplementary.pdf
